# Supplementary material for: Aflrpn4 Represents a Promising Target for Mitigating Aspergillus flavus Growth and Aflatoxin Contamination
Source: Toxins (Basel). 2026 Jun 29;18(7):284. doi: 10.3390/toxins18070284 (PMC13417813; doi:10.3390/toxins18070284)
Supplement: Supplementary file 1 [file toxins-18-00284-s001.zip]

Archive with 1 entries (1 files):
- toxins-4396875-supplementary.pdf
